# Supplementary material for: Fractional Deletion of Compound Kushen Injection Indicates Cytokine Signaling Pathways are Critical for its Perturbation of the Cell Cycle
Source: Sci Rep. 2019 Oct 2;9:14200. doi: 10.1038/s41598-019-50271-4 (PMC6775143; doi:10.1038/s41598-019-50271-4)
Supplement: Supplementary file 2 — Dataset 1 [file 41598_2019_50271_MOESM2_ESM.xlsx]

## Sheet: Adenine
Cytisine_1ug_fromDifferent Conc	0.1	0.2	0.4	0.6	0.8	1	1.5	2
	1.97077e+08	1.76855e+08	1.83129e+08	1.78738e+08	1.81543e+08	1.72384e+08	1.74754e+08	1.70386e+08
adenine	1.15896e+06	1.73192e+06	2.9192e+06	3.72106e+06	4.56273e+06	5.11154e+06	6.8056e+06	8.27873e+06
ratio	0.00588074	0.00979291	0.0159407	0.0208186	0.025133	0.029652	0.0389439	0.0485881
	0.1	0.2	0.4	0.6	0.8	1	1.5	2
	0.00588074	0.00979291	0.0159407	0.0208186	0.025133	0.029652	0.0389439	0.0485881

## Sheet: Macrozamin
Cytisine_1ug_fromDifferent Conc	0.1ug	1ug	2ug	4ug	8ug	16ug
	1.10786e+08	2.26764e+08	1.83129e+08	1.78738e+08	1.81543e+08	1.72384e+08
	0.1ug	1ug	2ug	4ug	8ug	16ug
macrozamin	8877.75	18302.2	30350.5	54162.4	98218.3	167550
ratio	8.01346e-05	8.071e-05	0.000165732	0.000303028	0.000541019	0.000971956
	0.1	1	2	4	8	16
	8.01346e-05	8.071e-05	0.000165732	0.000303028	0.000541019	0.000971956
		6E-05x + 6E-05

## Sheet: MT_OMT
Cytisine_1ug_fromDifferent Conc
	1.64346e+08	1.92001e+08	1.89129e+08	1.91391e+08	1.82968e+08	1.70892e+08
	1ug	10ug	20ug	30ug	40ug	50ug
matrine	8.70106e+07	1.66955e+08	2.02057e+08	2.24099e+08	2.35297e+08	2.38224e+08
ration = matrin/cytisine	0.529435	0.869552	1.06835	1.1709	1.286	1.39401
	1	10	20	30	40	50
	0.529435	0.869552	1.06835	1.1709	1.286	1.39401
	10ug	20ug	40ug	80ug	160ug	240ug
oxymatrine	1.06379e+08	2.52302e+08	3.22175e+08	3.5401e+08	4.95953e+08	6.43274e+08
	0.647285	1.31406	1.70346	1.84967	2.7106	3.76421
	10	20	40	80	160	240
	0.647285	1.31406	1.70346	1.84967	2.7106	3.76421

## Sheet: Spc_Ospc
Cytisine_1ug_fromDifferent Conc	1.94205e+08	1.91552e+08	1.9008e+08	1.85382e+08	1.84788e+08	1.71171e+08	144255446
	0.1ug	1ug	5ug	10ug	15ug	20ug	25ug
sophocarpine	1.84087e+07	8.0599e+07	1.28548e+08	1.47166e+08	1.75539e+08	1.80908e+08	1.80509e+08
	0.0947899	0.420767	0.67628	0.793849	0.94995	1.05689	1.25131
	0.1	1	5	10	15	20	25
	0.0947899	0.420767	0.67628	0.793849	0.94995	1.05689	1.25131
oxysophocarpine	1	5	10	15	20	25	30
	5.71416e+06	3.55706e+07	6.53232e+07	1.19775e+08	1.34063e+08	1.38471e+08	1.59779e+08
	0.0294233	0.185697	0.343661	0.646097	0.725497	0.808966	1.10761
	1	5	10	15	20	25	30
	0.0294233	0.185697	0.343661	0.646097	0.725497	0.808966	1.10761

## Sheet: Nme_Spr_Tri
Cytisine_1ug_fromDifferent Conc	1.95569e+08	1.94699e+08	1.91909e+08	1.98825e+08	1.32941e+07	1.89225e+08
	0.1ug	1ug	2ug	4ug	6ug	8ug
Nmethylcytisine	1.04882e+06	8.29721e+06	1.23605e+07	1.70971e+07	1.06819e+07	3.60011e+07
	0.00536294	0.0426155	0.0644081	0.0859906	0.803505	0.190256
	0.05	0.1	0.2	0.4	0.8	1.6
	0.00536294	0.0426155	0.0644081	0.0859906	0.803505	0.190256
red colored numbers are outliers
	0.1ug	0.5ug	1ug	2ug	3ug	4ug
Sophoridine	1.66427e+07	6.04556e+07	8.52151e+07	1.11378e+08	1.2883e+08	1.58722e+08
	0.0850988	0.310508	0.444039	0.560183	9.69079	0.838803
	0.1	0.5	1	2	3	4
	0.0850988	0.310508	0.444039	0.560183	9.69079	0.838803
	0.1	0.2	0.4	0.8	1.2	1.6
Trifolihizin	124250	468305	776460	1.01108e+06	209236	1.0671e+06
	0.000635328	0.00240527	0.00404598	0.00508529	0.015739	0.00563933
	0.1	1	2	4	6	8
	0.000635328	0.00240527	0.00404598	0.00508529	0.015739	0.00563933
